# Supplementary material for: The miR-561-5p/CX3CL1 Signaling Axis Regulates Pulmonary Metastasis in Hepatocellular Carcinoma Involving CX3CR1+ Natural Killer Cells Infiltration
Source: Theranostics. 2019 Jul 9;9(16):4779–94. doi: 10.7150/thno.32543 (PMC6643446; doi:10.7150/thno.32543)
Supplement: Supplementary file 2 — Supplementary table. [file thnov09p4779s2.xlsx]

## Sheet: 97H,LM3 vs PLC, G2
ID	PLC_G2_mean_TPM	LM3_97H_mean_TPM	FoldChange_Log2	Pvalue
hsa-miR-30e-5p	260.091	123.209	-1.07791	0.00999861
chr3_11105	3.92373	0	#NAME?	0.0096367
hsa-miR-29b-1-5p	12.5003	39.5039	1.66003	0.00902764
hsa-miR-654-3p	21.0921	6.24821	-1.75519	0.00878681
hsa-miR-454-5p	23.0692	7.86788	-1.55192	0.00852306
hsa-miR-383-5p	3.41803	0	#NAME?	0.00780455
hsa-miR-224-3p	16.2808	43.7083	1.42473	0.00769973
hsa-miR-139-5p	7.89519	27.0817	1.77827	0.0075375
hsa-miR-26b-3p	90.2234	37.9743	-1.24848	0.00722168
hsa-miR-449c-5p	4.93715	0.257141	-4.26305	0.00706072
hsa-miR-505-3p	42.9894	91.833	1.09503	0.00688775
chr19_44421	18.987	5.11362	-1.8926	0.00661665
chrY_49684	20.0309	48.4721	1.27492	0.00649183
hsa-miR-652-3p	37.0733	81.635	1.13881	0.0063156
hsa-miR-188-5p	9.46204	32.4525	1.77811	0.00572269
chr9_27108	4.4142	0	#NAME?	0.00555422
hsa-miR-151b	8.37042	29.7592	1.82996	0.00539933
hsa-miR-2682-5p	0	5.83996	#VALUE!	0.00534771
hsa-miR-99b-3p	58.6082	22.4824	-1.38231	0.0053126
hsa-miR-516b-5p	3.79781	0	#NAME?	0.00490601
hsa-miR-519b-3p	3.79781	0	#NAME?	0.00490601
chr4_13986	45.4133	14.9618	-1.60183	0.00466571
hsa-miR-659-5p	11.8037	1.90602	-2.6306	0.00458905
hsa-miR-4485-3p	16.9297	3.76696	-2.16809	0.0045467
hsa-miR-371b-3p	4.01918	0	#NAME?	0.00453602
hsa-miR-200b-5p	23.7181	6.61138	-1.84296	0.00444289
hsa-miR-652-5p	0.379781	8.68439	4.51518	0.00425908
hsa-miR-3065-5p	14.6988	2.78347	-2.40074	0.00419155
hsa-miR-3909	114.89	48.1114	-1.2558	0.00416842
hsa-let-7b-3p	11.1071	33.4493	1.5905	0.0041142
hsa-miR-18b-5p	8.21201	0.983485	-3.06176	0.00366342
hsa-miR-1249-3p	23.7028	65.9786	1.47694	0.00356092
hsa-miR-31-3p	4.6833	20.2424	2.11178	0.00354059
chr10_28131	4.17759	0	#NAME?	0.00313168
hsa-miR-503-5p	4.17759	0	#NAME?	0.00313168
hsa-miR-217	4.28827	0	#NAME?	0.00300201
hsa-miR-584-5p	46.2643	120.009	1.37518	0.00277197
hsa-miR-3664-3p	4.50965	0	#NAME?	0.00275316
hsa-miR-4516	22.8001	5.73393	-1.99144	0.00247923
hsa-miR-3664-5p	4.8417	0	#NAME?	0.00240686
chr12_33327	11.693	1.75491	-2.73618	0.00236063
hsa-miR-627-5p	13.8458	2.73839	-2.33804	0.00235961
hsa-miR-504-5p	0	9.59358	#VALUE!	0.00225735
hsa-miR-411-5p	38.6402	11.3009	-1.77367	0.00225564
hsa-miR-7704	27.3097	7.01964	-1.95995	0.00215052
hsa-miR-145-3p	5.28445	0	#NAME?	0.0019969
hsa-miR-3939	11.9144	1.86094	-2.6786	0.00199551
hsa-miR-30c-2-3p	19.2084	4.23616	-2.18091	0.0018372
chr8_23300	5.75967	26.4906	2.20142	0.00181721
chr2_8164	6.80357	0.363172	-4.22757	0.00179621
hsa-miR-106a-5p	13.4183	2.58728	-2.37469	0.00176439
hsa-miR-29c-5p	34.9186	9.71295	-1.84601	0.00171026
hsa-miR-339-5p	148.906	304.781	1.03337	0.0016798
chr7_22740_star	7.29404	30.9388	2.08463	0.00161324
hsa-miR-222-5p	4.62033	26.2043	2.50373	0.00147764
hsa-miR-4707-3p	5.44286	0	#NAME?	0.00137864
hsa-miR-520d-3p	4.93715	0	#NAME?	0.00131818
hsa-miR-524-5p	4.93715	0	#NAME?	0.00131818
chr22_47217	5.8856	0	#NAME?	0.00112535
hsa-miR-425-3p	55.1119	17.8831	-1.62377	0.00106215
hsa-miR-140-3p	37.7679	96.5809	1.35458	0.00103995
hsa-miR-1269a	29.9205	7.7009	-1.95803	0.000935305
hsa-miR-3180-3p	11.3457	1.70983	-2.73022	0.000916315
chr20_45771	6.37607	0	#NAME?	0.000667591
chr20_45901	6.37607	0	#NAME?	0.000667591
hsa-miR-6715a-3p	6.37607	0	#NAME?	0.000667591
chr4_12156	0.980934	15.0996	3.94421	0.000663605
hsa-miR-525-5p	7.21583	0.363172	-4.31244	0.0006591
hsa-miR-191-3p	59.8774	19.5929	-1.61168	0.000646235
hsa-miR-216a-5p	5.98105	0	#NAME?	0.000624091
hsa-miR-127-3p	79.1468	24.6748	-1.6815	0.00052477
hsa-miR-4652-5p	1.8989	19.7891	3.38147	0.000523799
chr17_40738	13.7656	1.86094	-2.88696	0.000512813
hsa-miR-425-5p	986.382	471.263	-1.06561	0.000498134
chr2_7362	6.13946	0	#NAME?	0.000452473
chr2_8074	208.354	81.7144	-1.35037	0.000431168
hsa-miR-361-3p	46.2033	134.619	1.54281	0.000427682
chr13_34052	26.1704	5.05266	-2.37282	0.000408009
hsa-miR-410-3p	14.1931	1.54285	-3.20152	0.000405413
hsa-miR-1257	8.71772	0.257141	-5.08332	0.000361378
hsa-miR-486-3p	1.4714	16.6266	3.49823	0.000359508
chr12_33671	11.4564	1.45269	-2.97936	0.000354989
chr13_33897	6.91426	0	#NAME?	0.000300024
hsa-miR-488-3p	7.02494	0	#NAME?	0.000282632
hsa-miR-181a-3p	701.13	328.71	-1.09287	0.000278882
chr13_34051	34.9033	7.53392	-2.21189	0.000276375
hsa-miR-452-5p	44.8234	131.758	1.55557	0.000259628
hsa-miR-17-3p	209.701	74.2205	-1.49845	0.000256602
chr19_43466	7.24632	0	#NAME?	0.000250627
hsa-miR-181a-2-3p	284.771	115.85	-1.29754	0.000203656
hsa-miR-550a-3p	32.3423	109.231	1.75589	0.000201768
hsa-miR-542-5p	6.89902	0	#NAME?	0.00019246
hsa-miR-371a-5p	7.40472	0	#NAME?	0.000180077
hsa-miR-3158-3p	52.9764	14.4183	-1.87745	0.000179795
hsa-miR-615-3p	91.2216	27.6252	-1.72339	0.000170175
hsa-miR-4786-5p	8.97157	0.363172	-4.62664	0.000161946
hsa-miR-516a-5p	6.94674	0	#NAME?	0.00015295
hsa-miR-6087	17.0404	1.90602	-3.16033	0.000140548
chr4_13888	7.84747	0	#NAME?	0.000139737
hsa-miR-561-5p	322.413	691.565	1.10096	0.000122146
chr12_32285	97.2788	29.9712	-1.69855	0.000120128
hsa-miR-30c-1-3p	51.963	12.4355	-2.06302	0.000117181
hsa-miR-589-3p	141.65	48.4295	-1.54837	0.000117114
hsa-miR-106b-3p	262.973	571.667	1.12026	0.000109359
hsa-miR-105-3p	7.21583	0	#NAME?	0.000107572
hsa-miR-518e-3p	7.21583	0	#NAME?	0.000107572
hsa-miR-519d-5p	7.21583	0	#NAME?	0.000107572
hsa-miR-1247-5p	7.76926	0	#NAME?	7.63e-05
hsa-miR-3074-3p	9.66817	0.257141	-5.23261	6.88e-05
hsa-miR-522-3p	9.49452	0.257141	-5.20646	6.63e-05
hsa-miR-767-3p	9.49452	0.363172	-4.70837	6.07e-05
hsa-miR-125a-5p	6157.99	3065.94	-1.00613	5.78e-05
hsa-miR-885-3p	7.92767	0	#NAME?	5.71e-05
hsa-miR-30c-5p	452.492	170.624	-1.40708	5.61e-05
hsa-miR-146b-5p	139.42	41.5743	-1.74568	5.47e-05
hsa-miR-135b-5p	48.936	10.0603	-2.28223	5.32e-05
hsa-miR-518c-3p	7.9754	0	#NAME?	4.63e-05
hsa-miR-181c-3p	53.337	13.1936	-2.0153	4.04e-05
hsa-miR-628-5p	94.6853	25.4462	-1.89569	3.98e-05
chr16_38586	28.6704	4.96251	-2.53042	3.67e-05
hsa-miR-301a-5p	17.9584	1.54285	-3.54099	2.99e-05
chr16_38934	9.31887	0	#NAME?	2.86e-05
hsa-miR-517a-3p	8.46586	0	#NAME?	2.8e-05
chr17_40260	9.03453	0	#NAME?	2.78e-05
chr14_36253	6.53448	95.1962	3.86476	2.36e-05
hsa-miR-100-3p	43.0524	156.871	1.86541	2.22e-05
hsa-miR-518b	12.153	0.726344	-4.06451	1.78e-05
hsa-miR-4746-5p	46.314	9.03169	-2.35838	1.69e-05
hsa-miR-135a-5p	53.9441	13.5117	-1.99726	1.59e-05
hsa-miR-372-3p	9.46204	0	#NAME?	1.42e-05
hsa-miR-517b-3p	9.11474	0	#NAME?	1.28e-05
hsa-miR-7-5p	18.9393	110.355	2.54269	1.2e-05
hsa-miR-137	92.0878	331.597	1.84835	9.4e-06
hsa-miR-653-3p	0.379781	21.0138	5.79003	9.22e-06
hsa-miR-199b-3p	19.8248	1.75491	-3.49784	8.57e-06
hsa-miR-381-3p	24.6208	2.67744	-3.20095	7.61e-06
hsa-miR-216b-5p	9.71589	0	#NAME?	7.13e-06
hsa-miR-3690	13.9869	0.620313	-4.49494	6.95e-06
chrX_49611	14.3667	0.514282	-4.80402	5.19e-06
hsa-miR-941	3162.05	1372.14	-1.20443	5.14e-06
hsa-miR-7641	18.5443	1.6038	-3.53141	4.87e-06
hsa-miR-141-5p	2.87984	43.7375	3.92481	3.75e-06
hsa-miR-526b-5p	12.153	0.363172	-5.06451	3.75e-06
hsa-miR-4443	62.3238	12.5574	-2.31125	3.14e-06
chr1_2954_star	13.2274	0.257141	-5.68482	3.05e-06
hsa-miR-190a-5p	37.1191	5.58282	-2.73309	2.22e-06
hsa-miR-20b-5p	10.7445	0	#NAME?	2.13e-06
chr10_28121	11.7712	0	#NAME?	2.05e-06
chr6_17948	20.4737	1.6038	-3.67421	1.64e-06
hsa-miR-106b-5p	822.89	1886.9	1.19725	1.34e-06
hsa-miR-181d-5p	214.917	61.7742	-1.7987	1.17e-06
hsa-miR-218-5p	15.9336	0.620313	-4.68293	9.45e-07
hsa-miR-149-5p	79.7764	320.522	2.00639	6.12e-07
hsa-miR-18a-3p	61.3773	10.9536	-2.4863	5.3e-07
hsa-miR-92a-1-5p	72.9921	13.0558	-2.48305	3.67e-07
chr19_44728	44.0028	5.67298	-2.95542	3.29e-07
chr3_10647	422.651	131.276	-1.68686	3.08e-07
hsa-miR-338-5p	13.6071	0	#NAME?	2.02e-07
hsa-miR-200a-5p	68.5587	12.1491	-2.49649	1.83e-07
hsa-miR-618	99.3402	19.198	-2.37142	1.3e-07
hsa-miR-517-5p	13.2923	0	#NAME?	1.23e-07
hsa-miR-373-3p	18.0863	0.726344	-4.6381	9.29e-08
chr12_33313	21.1226	0.771424	-4.77512	8.48e-08
hsa-miR-30a-3p	184.662	42.4518	-2.12099	7.3e-08
hsa-miR-345-5p	1619.13	571.994	-1.50114	5.69e-08
hsa-miR-199a-3p	25.5997	1.70983	-3.9042	4.49e-08
hsa-miR-454-3p	233.789	55.4174	-2.0768	3.26e-08
hsa-miR-224-5p	20.3153	173.921	3.0978	2.6e-08
hsa-miR-29b-3p	254.282	900.68	1.82459	2.01e-08
chr1_3240	270.904	62.4504	-2.117	1.64e-08
hsa-let-7i-3p	10.9964	135.947	3.62794	1.21e-08
hsa-let-7d-3p	83.0341	429.859	2.37209	8.01e-09
hsa-miR-200c-3p	29.0025	242.821	3.06565	7.69e-09
hsa-miR-520g-3p	15.9508	0	#NAME?	7.53e-09
hsa-miR-1251-5p	16.4413	0	#NAME?	4.74e-09
hsa-miR-34c-5p	19.4318	0.257141	-6.23971	3.97e-09
hsa-miR-651-5p	17.8477	0	#NAME?	2.63e-09
hsa-miR-520c-3p	17.0901	0	#NAME?	2.4e-09
chr10_27385	22.5178	0.726344	-4.95427	1.72e-09
hsa-miR-548b-3p	23.2448	0.514282	-5.49821	1.44e-09
hsa-miR-99b-5p	29619	12268.7	-1.27154	7.44e-10
hsa-miR-151a-3p	1871.09	4982.42	1.41297	5.3e-10
hsa-miR-200b-3p	246.215	47.6079	-2.37065	5.14e-10
hsa-miR-3591-5p	18.9413	0	#NAME?	4.39e-10
hsa-miR-151a-5p	6225.17	14990.9	1.2679	3.05e-10
chr2_6982	26.407	0.620313	-5.41178	2.54e-10
hsa-miR-30e-3p	556.96	142.638	-1.96522	2.4e-10
hsa-miR-296-3p	20.3802	0	#NAME?	1.7e-10
chr4_13009	468.168	112.123	-2.06194	1.1e-10
hsa-miR-31-5p	35.3786	361.914	3.3547	5.92e-11
hsa-miR-1273h-3p	0	81.1207	#VALUE!	4.17e-11
hsa-miR-520a-5p	21.6475	0	#NAME?	3.34e-11
chr7_20621	62.3238	4.43235	-3.81364	8.32e-12
hsa-miR-1299	40.0984	1.54285	-4.69988	6.43e-12
hsa-miR-141-3p	45.062	443.676	3.29953	5.39e-12
hsa-miR-424-3p	27.4701	0.363172	-6.24107	4.89e-12
hsa-miR-200a-3p	232.087	38.6689	-2.58542	4.58e-12
hsa-miR-489-3p	0.759562	134.815	7.4716	4.48e-12
chr7_20388	25.9947	0	#NAME?	3.72e-12
hsa-miR-450a-5p	24.7792	0	#NAME?	3.59e-12
hsa-miR-542-3p	25.6017	0	#NAME?	1.99e-12
chr14_35748	266.055	46.2346	-2.52468	1.8e-12
hsa-miR-29a-3p	1807.15	6203.57	1.77938	1.12e-12
hsa-miR-1275	203.649	28.1528	-2.85473	7.3e-13
chr11_29836	510.012	102.694	-2.31218	5.62e-13
hsa-miR-186-5p	10996.3	3674.15	-1.58154	1.39e-13
hsa-miR-429	412.175	73.2528	-2.4923	7.22e-14
hsa-miR-222-3p	127.497	1030.73	3.01513	6.37e-14
hsa-let-7b-5p	795.997	3606.05	2.17958	4.19e-14
chr15_37532	42.9894	0.771424	-5.80031	2.27e-14
hsa-miR-3182	115.218	11.2717	-3.35359	1.84e-14
hsa-miR-181b-5p	2560.02	722.135	-1.82582	1.59e-14
hsa-miR-598-3p	32.2794	0	#NAME?	1.03e-14
chr8_24532	60.8848	2.84442	-4.41987	9.41e-15
hsa-miR-548ah-3p	70.7652	4.44822	-3.99174	7.98e-15
hsa-let-7d-5p	458.872	2647.38	2.5284	7.79e-15
hsa-miR-105-5p	43.8484	0.877454	-5.64306	4.75e-15
hsa-let-7g-5p	2097.16	9117	2.12012	2.11e-15
hsa-miR-548b-5p	39.0372	0.363172	-6.74805	1.29e-15
hsa-let-7a-5p	20765.8	61149	1.55812	6.62e-16
chr5_16118	91.3323	4.73457	-4.26982	1.41e-16
hsa-miR-181c-5p	816.994	162.066	-2.33374	1.36e-16
hsa-miR-519c-3p	38.0888	0	#NAME?	9.67e-17
chr6_20129	27.5463	777.354	4.81864	6.64e-17
hsa-miR-520a-3p	38.7376	0	#NAME?	6.08e-17
hsa-miR-4454	872.247	5412.56	2.6335	5.58e-17
hsa-miR-199b-5p	50.3292	0.620313	-6.34225	4.95e-17
hsa-miR-9-5p	262.491	31.6042	-3.05408	1.17e-17
hsa-miR-1323	41.7759	0	#NAME?	7.85e-18
hsa-miR-1269b	91.769	4.55425	-4.33272	3.33e-18
hsa-miR-296-5p	46.2663	0	#NAME?	9.21e-19
hsa-miR-363-3p	45.1462	0	#NAME?	9.18e-19
hsa-miR-766-3p	53.0871	0.363172	-7.19156	2.75e-19
hsa-miR-98-5p	2058.77	11233.6	2.44796	2.03e-19
hsa-miR-100-5p	4273.14	18207.9	2.09119	1.51e-19
hsa-miR-20a-5p	4798.6	1163.73	-2.04386	8.96e-20
hsa-miR-1246	104.285	4.23616	-4.62162	2.58e-20
hsa-miR-338-3p	80.5188	1.75491	-5.51986	1.44e-20
hsa-miR-19a-3p	1196.09	216.802	-2.46387	1.18e-20
hsa-miR-95-3p	91.7081	2.52633	-5.18193	6.36e-21
hsa-miR-19b-3p	3904.67	876.425	-2.1555	4.64e-21
hsa-miR-18a-5p	882.261	144.591	-2.60922	4.05e-21
hsa-miR-301a-3p	2685.48	567.245	-2.24314	3.01e-21
hsa-miR-301b-3p	826.176	128.283	-2.68712	1.38e-21
hsa-miR-130a-3p	207.536	14.9777	-3.79248	1.24e-21
hsa-let-7f-5p	10008.1	45661	2.1898	1.02e-21
hsa-miR-424-5p	62.868	0.363172	-7.43553	7.58e-22
chr16_39307	61.3083	0	#NAME?	3.94e-22
hsa-miR-486-5p	105.485	2371.89	4.49093	4.4e-23
chr17_41861	65.7226	0	#NAME?	3.52e-23
hsa-miR-221-3p	2260.29	16107	2.83311	1.65e-23
hsa-miR-17-5p	4079.54	835.505	-2.28769	3.32e-24
hsa-miR-92b-3p	3614.59	24263	2.74685	3.18e-24
chr7_21149	176.101	8.94153	-4.29974	2.34e-24
hsa-miR-935	156.327	6.92948	-4.49567	2.73e-25
hsa-miR-450b-5p	75.9979	0	#NAME?	4.31e-26
hsa-miR-885-5p	86.5058	0.363172	-7.896	5.17e-27
chr1_1123	222.112	10.5745	-4.39262	1.91e-27
hsa-miR-92a-3p	65206.7	16697.4	-1.9654	8.83e-28
hsa-miR-145-5p	106.099	0.983485	-6.7533	6.55e-28
chr8_24405	254.345	13.1618	-4.27236	5.41e-28
hsa-miR-30a-5p	1905.1	267.968	-2.82973	7.73e-29
hsa-miR-138-5p	121.907	1.1346	-6.74746	7.56e-30
hsa-miR-122-3p	100.863	0.363172	-8.11753	2.88e-30
hsa-let-7i-5p	1074.3	17401.9	4.01777	3.94e-31
hsa-miR-551a	130.955	0.257141	-8.99229	1.09e-34
hsa-miR-767-5p	243.913	7.33773	-5.05489	2.02e-35
hsa-miR-181a-5p	42204.5	8882.02	-2.24844	2e-37
hsa-miR-196a-5p	406.824	15.8551	-4.68138	3.05e-40
hsa-miR-512-3p	151.912	0	#NAME?	4.92e-41
hsa-miR-515-5p	160.758	0	#NAME?	1.82e-42
chr17_41181	713.514	26.2335	-4.76546	3.08e-52
hsa-miR-483-3p	240.209	0	#NAME?	9.16e-53
hsa-miR-375	460.898	5.88504	-6.29125	1.54e-59
chr8_25077	391.377	1.08952	-8.48873	1.3e-65
hsa-miR-483-5p	487.633	0	#NAME?	2.13e-80
hsa-miR-1304-3p	598.674	0	#NAME?	2.7e-92
hsa-miR-148a-5p	1887.5	15.598	-6.91897	2.14e-125
hsa-miR-143-3p	5557.56	95.5365	-5.86226	1.1e-143
hsa-miR-146a-5p	4550.37	57.7844	-6.29916	3.2e-157
hsa-miR-122-5p	5904.68	45.6327	-7.01565	8.81e-195
hsa-miR-148a-3p	27317.1	348.37	-6.29304	1.1e-237
hsa-miR-10b-5p	16957.9	110.251	-7.26502	1.23e-264
hsa-miR-149-5p	99.2062	830.513	3.0655	0

## Sheet: Tumor vs Normal
ID	Tumor_mean_TPM	Normal_mean_TPM	FoldChange_Log2	Pvalue
hsa-miR-655-3p	9.85788	1.80892	2.44615	0.009991
hsa-miR-518a-5p	0.535188	0	#NAME?	0.00994475
hsa-miR-409-3p	281.274	72.5383	1.95516	0.00986192
hsa-miR-6844	0.617119	0	#NAME?	0.00982263
hsa-miR-4699-5p	1.12366	0.186041	2.59452	0.00944212
hsa-let-7c-5p	1548.06	4139.38	-1.41896	0.00939749
hsa-miR-4719	0.873998	0.0504892	4.11358	0.00938536
hsa-miR-224-3p	15.4197	4.17263	1.88575	0.0093175
hsa-miR-629-5p	10.5339	2.46273	2.0967	0.00923985
hsa-miR-128-2-5p	0.544193	0	#NAME?	0.00912732
hsa-miR-199a-5p	452.968	1439.5	-1.66809	0.00907211
hsa-miR-3909	38.2213	9.67357	1.98226	0.00897989
hsa-miR-4664-3p	0.69115	0	#NAME?	0.00874867
hsa-miR-548d-3p	2.80823	0.321195	3.12814	0.00869914
hsa-miR-34a-3p	11.1981	2.40268	2.22054	0.008696
hsa-miR-550a-5p	5.77432	0.993959	2.53839	0.00844837
hsa-miR-383-5p	0.662914	2.54824	-1.94261	0.00830123
hsa-miR-877-3p	1.07854	0.0504892	4.41697	0.00829035
hsa-miR-3154	0.367081	0	#NAME?	0.00826423
hsa-miR-548s	2.26138	0.388758	2.54026	0.00812339
hsa-miR-222-3p	128.033	36.9441	1.7931	0.00805245
hsa-miR-425-3p	13.3405	3.0351	2.136	0.00794284
hsa-miR-185-3p	7.37057	1.5569	2.2431	0.00792128
hsa-miR-21-5p	58367	19466.1	1.58419	0.00786648
hsa-miR-379-3p	10.7927	2.56076	2.07541	0.00779994
hsa-miR-573	0.620409	0	#NAME?	0.00769885
hsa-miR-548aq-5p	0.555601	0	#NAME?	0.00768975
hsa-miR-106b-5p	665.173	247.219	1.42794	0.00768865
hsa-miR-448	0.531903	0	#NAME?	0.00762564
hsa-miR-122-3p	731.929	2752.17	-1.91079	0.00762297
hsa-miR-345-5p	289.276	94.0151	1.62148	0.00761628
hsa-miR-548ay-5p	5.07357	0.664875	2.93184	0.00760547
hsa-miR-660-5p	678.941	217.588	1.64169	0.00755583
hsa-miR-500a-3p	118.161	37.9451	1.63876	0.00752843
hsa-miR-197-3p	323.194	109.637	1.55967	0.00751772
hsa-miR-92b-3p	416.751	113.952	1.87076	0.00751643
hsa-miR-2277-5p	4.7249	0.844564	2.48401	0.00734409
hsa-miR-485-3p	38.004	6.39956	2.57011	0.00731274
hsa-miR-3115	0.624701	0	#NAME?	0.00724731
hsa-miR-149-5p	110.342	29.074	1.92417	0.00723703
hsa-miR-20b-5p	38.3087	9.2311	2.0531	0.00712458
hsa-miR-93-3p	7.68645	1.40975	2.44688	0.00710466
hsa-miR-3158-3p	8.02133	1.20654	2.73297	0.00706421
hsa-miR-3661	0.673066	0	#NAME?	0.00695618
hsa-miR-99a-5p	626.703	1996.88	-1.67189	0.00690524
hsa-miR-3144-3p	1.50506	0.113092	3.73425	0.00679468
hsa-miR-937-3p	3.44873	0.451268	2.93401	0.00664001
hsa-miR-5581-3p	1.52984	0.112916	3.76005	0.0066095
hsa-miR-454-5p	17.7015	3.01285	2.55467	0.00651761
hsa-miR-1301-3p	19.9023	4.29308	2.21285	0.00634499
hsa-miR-216a-3p	1.91677	0.243244	2.9782	0.00622611
hsa-miR-1251-5p	1.56591	0.0711904	4.45918	0.00618325
hsa-miR-2113	0.760536	0	#NAME?	0.00598341
hsa-miR-329-3p	9.63122	1.32853	2.85789	0.00595446
hsa-miR-6516-5p	1.33097	0.0622507	4.41824	0.00591896
hsa-miR-431-3p	3.67779	0.654697	2.48994	0.00589149
hsa-miR-625-3p	13.0217	1.28977	3.33574	0.00582603
hsa-miR-216b-3p	2.45598	0.255389	3.26553	0.00581987
hsa-miR-25-3p	7666.87	2183.21	1.81219	0.00576708
hsa-miR-106a-5p	33.1844	7.8417	2.08127	0.00572914
hsa-miR-499a-3p	0.704656	0	#NAME?	0.00565702
hsa-miR-301b-5p	0.701793	0	#NAME?	0.00563259
hsa-miR-188-5p	3.54294	0.543179	2.70545	0.00561882
hsa-miR-3120-5p	0.354217	2.39184	-2.75542	0.00556603
hsa-miR-1270	5.14486	0.557541	3.20598	0.00556439
hsa-miR-490-3p	0.192615	2.31894	-3.58967	0.00555849
hsa-miR-128-3p	507.359	157.759	1.68529	0.00555015
hsa-miR-1262	0.82737	0.0833598	3.31111	0.00548279
hsa-miR-1254	0.948607	0.0833598	3.50839	0.00542266
hsa-miR-432-5p	29.939	5.77749	2.37351	0.00541442
hsa-miR-941	155.955	59.4785	1.39069	0.00538529
hsa-miR-130b-5p	20.5469	3.6784	2.48177	0.00529619
hsa-miR-548k	104.808	24.9822	2.06878	0.00520764
hsa-miR-191-3p	16.9828	2.95708	2.52183	0.00515359
hsa-miR-10a-5p	20488.2	52064.8	-1.34552	0.00513419
hsa-miR-487b-3p	80.986	17.2464	2.23137	0.00504538
hsa-miR-891a-5p	0.739413	0	#NAME?	0.0048842
hsa-miR-423-5p	437.164	197.913	1.14331	0.00483959
hsa-miR-509-3-5p	0.311837	0	#NAME?	0.00479399
hsa-miR-127-3p	3447.9	1452.63	1.24705	0.00478621
hsa-miR-3174	0.67945	0.0208677	5.02502	0.00471169
hsa-miR-7974	7.51229	1.55364	2.2736	0.00464405
hsa-miR-199b-5p	522.619	143.177	1.86796	0.00463265
hsa-miR-100-5p	3013.29	6543.08	-1.11863	0.00460702
hsa-miR-1278	1.45585	0.234847	2.63207	0.00458348
hsa-miR-1973	1.26125	0.200578	2.65261	0.00455154
hsa-miR-381-3p	705.399	253.749	1.47504	0.00454531
hsa-miR-656-3p	16.0556	4.59928	1.8036	0.00454367
hsa-miR-1285-3p	27.7801	9.72018	1.515	0.00446072
hsa-miR-5695	0.931873	0.153879	2.59833	0.00445007
hsa-miR-134-3p	0.0465209	0.718602	-3.94924	0.00434261
hsa-miR-93-5p	2303.01	654.041	1.81607	0.00433506
hsa-miR-589-3p	18.1845	2.54912	2.83464	0.00428733
hsa-miR-148b-5p	6.61761	0.77403	3.09585	0.00424969
hsa-miR-139-5p	38.0475	214.146	-2.49272	0.00410468
hsa-miR-4735-5p	1.15703	0.0829422	3.80218	0.00401897
hsa-miR-548g-5p	0.586717	0.0833598	2.81524	0.00400263
hsa-miR-3150a-5p	0.368847	0	#NAME?	0.0038767
hsa-miR-449b-5p	0.45418	0	#NAME?	0.00387253
hsa-miR-5092	0.494769	0	#NAME?	0.00386883
hsa-miR-211-5p	6.37094	1.2362	2.36559	0.00386536
hsa-miR-200a-3p	75.8437	218.45	-1.5262	0.0038233
hsa-miR-3139	0.619549	0.0208677	4.89187	0.00382165
hsa-miR-5692a	0.372332	0	#NAME?	0.00378277
hsa-miR-376c-3p	83.4464	21.135	1.98122	0.00378186
hsa-miR-330-5p	3.94447	1.08704	1.85943	0.00377504
hsa-miR-4642	0.335544	0	#NAME?	0.00371966
hsa-miR-1273h-3p	2.21252	0.367298	2.59067	0.00371289
hsa-miR-550a-3p	19.9575	5.73807	1.79829	0.00368555
hsa-miR-299-3p	41.0134	11.4733	1.83781	0.00363851
hsa-miR-486-5p	15466.7	6755.42	1.19505	0.00362204
hsa-miR-99a-3p	14.5638	52.0341	-1.83707	0.0035999
hsa-miR-16-2-3p	18.8766	5.10748	1.88591	0.00358936
hsa-miR-3688-3p	6.03466	1.66609	1.85681	0.00350157
hsa-miR-1284	2.65964	0.184534	3.84927	0.00345136
hsa-miR-3117-3p	0.592028	0.0735827	3.00823	0.00344821
hsa-miR-501-5p	1.83294	0.393375	2.22018	0.00335505
hsa-miR-137	1.20655	0.230907	2.3855	0.00334578
hsa-miR-337-5p	16.7307	3.75943	2.15391	0.00326996
hsa-miR-369-3p	99.4252	26.5424	1.90531	0.00325169
hsa-miR-210-5p	11.7101	2.93927	1.99422	0.00319907
hsa-miR-3942-5p	3.01198	0.539885	2.47999	0.00314541
hsa-miR-139-3p	0.297862	1.59124	-2.41743	0.0031364
hsa-miR-1303	11.465	3.00831	1.93021	0.00312683
hsa-miR-4421	1.24986	0.0918819	3.76585	0.00310602
hsa-miR-221-5p	18.7477	5.73109	1.70983	0.00308803
hsa-miR-155-5p	346.044	97.3728	1.82936	0.00306342
hsa-miR-451a	27561	8144.25	1.75877	0.00301249
hsa-miR-548f-5p	23.5161	5.43278	2.11389	0.00294617
hsa-miR-545-5p	6.75946	1.37797	2.29437	0.00292176
hsa-miR-191-5p	13682.6	6525.87	1.0681	0.00290049
hsa-miR-375	307.181	739.213	-1.2669	0.00289433
hsa-miR-219b-3p	1.71666	0.225582	2.92788	0.00288061
hsa-miR-30a-5p	5715.82	14316.6	-1.32465	0.00279717
hsa-miR-3939	0.976295	0.0713569	3.77419	0.00277702
hsa-miR-7-5p	7.809	1.10702	2.81845	0.00276254
hsa-miR-541-5p	0.298273	0	#NAME?	0.00273461
hsa-miR-584-5p	47.2591	12.071	1.96905	0.00273125
hsa-miR-548ae-5p	2.47198	0.47144	2.39052	0.00272863
hsa-miR-487a-3p	31.8336	5.17868	2.6199	0.00272552
hsa-miR-548o-3p	55.2769	9.30214	2.57104	0.00268328
hsa-miR-214-3p	24.5004	100.203	-2.03205	0.00265203
hsa-miR-548d-5p	9.97069	1.00341	3.31278	0.00258249
hsa-miR-3684	0.415622	0	#NAME?	0.00258058
hsa-miR-151a-3p	2553.12	623.665	2.03342	0.00256566
hsa-miR-16-5p	24799.4	7652.95	1.69622	0.00255561
hsa-miR-409-5p	31.653	8.99611	1.81497	0.0025473
hsa-miR-543	8.8402	1.74079	2.34434	0.00254636
hsa-miR-532-3p	40.9836	9.25166	2.14726	0.00253434
hsa-miR-2467-5p	27.6275	3.84346	2.84563	0.00252376
hsa-miR-548a-5p	1.23996	0.0206915	5.90512	0.00248433
hsa-miR-2276-3p	1.23194	0.140726	3.12996	0.00247797
hsa-miR-188-3p	2.43163	0.395661	2.61958	0.00247583
hsa-miR-363-3p	365.769	111.341	1.71595	0.00242981
hsa-miR-21-3p	1816.14	562.346	1.69134	0.00242655
hsa-miR-1307-3p	79.4595	16.448	2.2723	0.00242108
hsa-miR-4802-3p	2.08848	0.308567	2.7588	0.00241883
hsa-miR-3529-3p	18.0456	3.91894	2.20312	0.00239365
hsa-miR-629-3p	1.49703	0.157501	3.24868	0.00234347
hsa-miR-548b-5p	12.2107	3.07933	1.98745	0.0023192
hsa-miR-125b-5p	794.358	2269.15	-1.51429	0.00231377
hsa-miR-3129-3p	1.20878	0.0735827	4.03805	0.00222998
hsa-miR-452-5p	62.0576	12.7174	2.2868	0.0021747
hsa-miR-185-5p	125.153	33.1656	1.91594	0.00208898
hsa-miR-483-3p	6.13193	16.6526	-1.44133	0.0020765
hsa-miR-6505-5p	0.485519	0	#NAME?	0.00205472
hsa-miR-190a-5p	72.6075	21.3712	1.76445	0.00204302
hsa-miR-1185-1-3p	12.6177	3.28587	1.9411	0.00200331
hsa-miR-3660	0.932999	0	#NAME?	0.00191952
hsa-miR-889-3p	186.712	36.6277	2.34981	0.00189634
hsa-miR-138-5p	43.2103	8.03692	2.42666	0.00178183
hsa-miR-514a-3p	1.96326	0.0713666	4.78186	0.00174935
hsa-miR-382-5p	19.4133	3.19032	2.60527	0.00161783
hsa-miR-135b-3p	1.04122	0	#NAME?	0.00160877
hsa-miR-425-5p	1188.74	259.203	2.19728	0.00155601
hsa-miR-549a	1.1915	0	#NAME?	0.00149099
hsa-miR-1911-5p	1.32976	0.0833598	3.99567	0.00140457
hsa-miR-4746-5p	1.94592	0.0417354	5.54304	0.00113856
hsa-miR-34b-5p	1.8265	0.0417354	5.45166	0.00112924
hsa-miR-144-5p	892.857	193.668	2.20484	0.00111149
hsa-miR-4435	1.66723	0.0208677	6.32004	0.00110683
hsa-miR-539-3p	72.6303	9.85466	2.88169	0.00106284
hsa-miR-449c-5p	4.74766	0.56894	3.06087	0.00101309
hsa-miR-18a-3p	36.7752	4.29263	3.0988	0.0009991
hsa-miR-3937	0.890498	0	#NAME?	0.000998845
hsa-miR-532-5p	770.743	206.243	1.90191	0.000948209
hsa-miR-1269b	12.1214	1.24661	3.28148	0.000897131
hsa-miR-15b-3p	145.948	25.7591	2.5023	0.000883436
hsa-miR-548a-3p	3.07187	0.205392	3.90267	0.000855596
hsa-miR-216a-5p	20.6405	3.14434	2.71465	0.000832
hsa-miR-410-3p	361.203	66.8532	2.43374	0.000703438
hsa-miR-496	2.4733	0.100988	4.61418	0.000651119
hsa-miR-466	1.36412	0	#NAME?	0.000630937
hsa-miR-548u	4.7426	0.27307	4.11833	0.000623956
hsa-miR-9-5p	230.463	80.3571	1.52004	0.000608872
hsa-miR-301a-5p	7.21594	0.571723	3.6578	0.000597521
hsa-miR-1246	7.03498	0.935774	2.91031	0.000591606
hsa-miR-887-3p	11.1059	1.33658	3.0547	0.00054583
hsa-miR-1226-3p	3.45928	0.204506	4.08026	0.000531211
hsa-miR-130b-3p	221.232	43.9715	2.33092	0.000440297
hsa-miR-224-5p	43.8274	5.87169	2.89999	0.000427576
hsa-miR-15b-5p	1333.2	257.185	2.37401	0.000401143
hsa-miR-508-3p	3.34771	0.154411	4.43833	0.00039325
hsa-miR-196b-5p	15.8118	1.72175	3.19905	0.000308702
hsa-miR-380-3p	15.4389	1.69469	3.18747	0.000263828
hsa-miR-144-3p	3785.78	794.885	2.25177	0.000216117
hsa-miR-3938	1.50915	0	#NAME?	0.000213969
hsa-miR-217	10.4709	0.810173	3.69201	0.000199732
hsa-miR-548x-3p	1.54513	0	#NAME?	0.000175589
hsa-miR-376b-3p	32.0902	2.69504	3.57375	0.000171037
hsa-miR-509-3p	2.03334	0.0534128	5.25052	0.000140749
hsa-miR-493-5p	141.228	18.4905	2.93317	0.000138584
hsa-miR-4485-3p	131.259	23.2476	2.49726	0.000121243
hsa-miR-501-3p	297.616	71.7105	2.0532	0.000120597
hsa-miR-2114-3p	4.10695	0.31382	3.71006	0.000115425
hsa-miR-221-3p	2444.91	491.774	2.31371	9.51e-05
hsa-miR-4686	0.0378204	3.17637	-6.39207	8.77e-05
hsa-miR-1197	13.8411	0.976908	3.82459	7.38e-05
hsa-miR-3200-3p	7.83051	0.391575	4.32175	7.06e-05
hsa-miR-183-3p	2.47707	0.0206915	6.90345	6.63e-05
hsa-miR-204-5p	816.824	133.682	2.61122	5.76e-05
hsa-miR-520f-3p	2.22952	0	#NAME?	4.98e-05
hsa-miR-147b	15.1674	1.24784	3.60346	4.98e-05
hsa-miR-323a-3p	37.8909	3.29531	3.52336	4.94e-05
hsa-miR-1260b	54.6808	6.4657	3.08015	4.88e-05
hsa-miR-190b	8.52131	0.461367	4.20709	2.83e-05
hsa-miR-520f-5p	3.30712	0.0735827	5.49007	2.7e-05
hsa-miR-135b-5p	47.4385	3.07707	3.94643	2.19e-05
hsa-miR-376a-3p	18.4005	1.14532	4.00592	1.68e-05
hsa-miR-520e	2.7439	0	#NAME?	1.38e-05
hsa-miR-2114-5p	11.4346	1.07073	3.41674	1.32e-05
hsa-miR-548y	4.25903	0.163656	4.70178	1.28e-05
hsa-miR-520d-5p	3.73772	0.0735827	5.66665	1.03e-05
hsa-miR-4661-5p	5.70529	0.0803063	6.15064	8.16e-06
hsa-miR-518c-5p	3.1438	0	#NAME?	6.59e-06
hsa-miR-421	285.628	29.8078	3.26038	6.36e-06
hsa-miR-3180-5p	6.55019	0.274161	4.57844	4.05e-06
hsa-miR-210-3p	378.876	52.2851	2.85725	3.4e-06
hsa-miR-216b-5p	43.9832	3.15805	3.79985	2.92e-06
hsa-miR-1180-3p	52.6856	4.46963	3.55918	2.84e-06
hsa-miR-524-3p	6.96203	0.0894222	6.28273	2.51e-06
hsa-miR-519e-3p	3.66998	0	#NAME?	2.2e-06
hsa-miR-196a-5p	18.0248	0.527391	5.09497	2.08e-06
hsa-miR-373-5p	4.10878	0	#NAME?	1.16e-06
hsa-miR-154-3p	19.2742	0.563471	5.09618	1.04e-06
hsa-miR-519e-5p	5.44748	0.0298074	7.51378	9.64e-07
hsa-miR-105-3p	4.23199	0	#NAME?	7.82e-07
hsa-miR-520b	5.60446	0.0915901	5.93524	7.54e-07
hsa-miR-767-3p	4.06971	0	#NAME?	7.18e-07
hsa-miR-96-5p	161.114	12.9336	3.63888	6.13e-07
hsa-miR-4652-5p	3.54743	0	#NAME?	4.56e-07
hsa-miR-301a-3p	1692.33	193.04	3.13203	3.32e-07
hsa-miR-3677-3p	4.14995	0	#NAME?	3.08e-07
hsa-miR-34c-5p	87.3275	5.38407	4.01967	2.5e-07
hsa-miR-551b-3p	14.3217	0.561435	4.67294	2.41e-07
hsa-miR-521	5.19061	0	#NAME?	1.78e-07
hsa-miR-561-5p	94.7785	6.59748	3.84457	1.69e-07
hsa-miR-526a	8.38589	0.0735827	6.83245	4.93e-08
hsa-miR-520c-5p	9.57424	0.0504892	7.56704	1.67e-08
hsa-miR-526b-3p	10.7628	0.0298074	8.49617	5.56e-09
hsa-miR-519c-5p	16.0061	0.153879	6.70068	3.24e-09
hsa-miR-518d-3p	16.1002	0.133197	6.91737	3.22e-09
hsa-miR-518d-5p	9.14676	0	#NAME?	2.64e-09
hsa-miR-615-3p	23.8916	0.269031	6.47259	2.14e-09
hsa-miR-518e-5p	17.5074	0.110104	7.31295	1.23e-09
hsa-miR-518f-5p	14.1198	0.0504892	8.12753	5.09e-10
hsa-miR-183-5p	605.69	37.2329	4.02393	3.23e-10
hsa-miR-182-5p	9103.01	774.563	3.55489	2.32e-10
hsa-miR-519a-5p	15.8807	0.0298074	9.05739	2.03e-10
hsa-miR-372-5p	19.1683	0.0596148	8.32883	1.81e-10
hsa-miR-3681-5p	23.2624	0.184218	6.98044	1.14e-10
hsa-miR-498	33.8169	0.544886	5.95564	1.06e-10
hsa-miR-301b-3p	417.029	17.8474	4.54636	9.36e-11
hsa-miR-3923	10.3721	0	#NAME?	8.72e-11
hsa-miR-523-5p	15.2888	0	#NAME?	3.43e-11
hsa-miR-522-5p	19.0317	0.0735827	8.01482	3.16e-11
hsa-miR-520h	22.599	0.0713569	8.30699	2.63e-11
hsa-miR-3180-3p	23.6232	0.24144	6.6124	2.21e-11
hsa-miR-512-5p	40.1368	0.434242	6.53028	1.83e-11
hsa-miR-519d-5p	21.5856	0.0298074	9.50018	8.98e-12
hsa-miR-519b-5p	17.4599	0	#NAME?	7.94e-12
hsa-miR-519d-3p	23.3242	0.0298074	9.61194	3.65e-12
hsa-miR-519b-3p	30.612	0.0894222	8.41925	3.5e-12
hsa-miR-135a-5p	236.71	6.75617	5.13077	1.24e-12
hsa-miR-525-3p	33.5715	0.0894222	8.55239	1.23e-12
hsa-miR-517-5p	22.4373	0	#NAME?	5.15e-13
hsa-miR-205-5p	84.352	1.36312	5.95144	2.72e-13
hsa-miR-517c-3p	41.7741	0.181275	7.84829	2.6e-13
hsa-miR-520d-3p	36.5721	0.0802966	8.83119	9.33e-14
hsa-miR-523-3p	113.228	1.44488	6.29213	9.29e-14
hsa-miR-518f-3p	48.496	0.130786	8.53452	1.57e-14
hsa-miR-519a-3p	56.9125	0.231764	7.93994	1.43e-14
hsa-miR-105-5p	37.3717	0.0298074	10.2921	8.57e-15
hsa-miR-515-3p	48.416	0.10339	8.87124	3.42e-15
hsa-miR-524-5p	50.3069	0.0504892	9.96056	3.19e-16
hsa-miR-518e-3p	112.365	0.587075	7.58043	1.74e-16
hsa-miR-518a-3p	66.9614	0.110104	9.24832	1.72e-16
hsa-miR-522-3p	75.6805	0.11029	9.42248	1.03e-16
hsa-miR-520a-3p	121.73	0.603177	7.65688	9.07e-17
hsa-miR-516b-5p	121.102	0.477483	7.98656	5.96e-18
hsa-miR-520c-3p	125.626	0.495241	7.98679	5e-18
hsa-miR-184	148.012	1.56987	6.55893	4.45e-18
hsa-miR-517a-3p	114.09	0.19041	9.22685	1.04e-18
hsa-miR-520a-5p	117.491	0.234186	8.97068	6.71e-19
hsa-miR-1283	97.3841	0.153879	9.30574	6.42e-19
hsa-miR-525-5p	114.998	0.277951	8.69256	5.27e-19
hsa-miR-517b-3p	112.226	0.211082	9.05439	4.83e-19
hsa-miR-767-5p	195.505	0.942084	7.69713	2.2e-20
hsa-miR-520g-3p	127.645	0.183687	9.44067	1.81e-20
hsa-miR-371b-3p	1088.05	8.47663	7.00403	7.47e-21
hsa-miR-526b-5p	152.405	0.181285	9.71544	1.62e-21
hsa-miR-518c-3p	234.566	0.59621	8.61996	5.97e-22
hsa-miR-518b	1048.63	9.00292	6.8639	4.15e-23
hsa-miR-371a-3p	411.597	0.943957	8.76829	9.52e-24
hsa-miR-516a-5p	340.905	0.797439	8.73978	1.97e-24
hsa-miR-1323	404.469	0.979963	8.68908	1.3e-25
hsa-miR-512-3p	744.43	2.68279	8.11626	1.14e-26
hsa-miR-519c-3p	492.644	0.762152	9.33625	2.32e-28
hsa-miR-515-5p	1159.93	2.53028	8.84052	5.81e-31
hsa-miR-373-3p	3263.34	7.23244	8.81765	1.6e-35
hsa-miR-372-3p	5213.88	10.2539	8.99004	1.03e-36
